# Supplementary material for: Environmental Exposure to Persistent Organic Pollutants and Its Association with Endometriosis Risk: Implications in the Epithelial–Mesenchymal Transition Process
Source: Int J Mol Sci. 2024 Apr 17;25(8):4420. doi: 10.3390/ijms25084420 (PMC11050161; doi:10.3390/ijms25084420)
Supplement: Supplementary file 1 [file ijms-25-04420-s001.zip › Suplementary Tables S1, S2 and S3.xlsx]

## Sheet: ST1
Supplementary Table S1. Omental adipose tissue concentrations of organochlorine pesticides and polychlorinated byphenyls according to rASRM stage (ng/g tissue)
	Stage I/II						Stage III/IV
	Mean	SD	P25	P50	P75		Mean	SD	P25	P50	P75		p-value
o,p'-DDT	0.582641	0.577592	0.256129	0.365354	0.595276		1.46101	1.75611	0.296234	0.569153	2.45407		0.182405
p,p'-DDT	2.29249	2.46134	0.597	1.62474	2.73079		5.70962	7.31367	1.08529	2.49508	7.94907		0.170866
p,p'-DDE	134.503	122.331	47.88	89.825	168.062		552.562	874.735	52.1675	212.43	835.423		0.170866
β-HCH	28.8148	39.3756	4.30932	14.8849	37.1183		40.0682	57.0931	3.07408	15.4283	59.4003		0.913906
γ-HCH	22.3121	29.3193	5.22569	11.2659	28.9096		30.2079	42.8726	3.11866	11.6294	44.7215		0.885382
HCB	16.6053	15.3073	5.30814	7.21202	24.5713		13.2829	14.2439	3.76346	6.88022	25.418		0.348771
ΣOCPs*	0.668679	0.591465	0.21987	0.422952	1.00728		2.04752	3.01893	0.288275	0.79404	3.005		0.248828
PCB-138	25.5925	21.9261	10.3913	20.2907	29.3389		39.2388	42.4586	9.50765	22.0397	62.5584		0.639436
PCB-153	33.0858	27.0754	12.471	26.5483	39.1996		52.017	58.904	11.7934	28.8191	80.5121		0.718567
PCB-180	49.9396	44.6129	17.0132	39.0412	68.42		91.2454	134.599	19.1089	40.1849	118.265		0.828812
ΣPCBs*	0.288916	0.244658	0.103199	0.251051	0.330626		0.48367	0.613563	0.110316	0.255346	0.695589		0.691801
ΣPOPs*	0.957595	0.760435	0.422828	0.652831	1.47201		2.53119	3.32404	0.465686	1.07386	4.32539		0.263925
*Expressed in nmol/g tissue; LOD: limit of detection; St. Dev: standard deviation; DDT: dichlorodiphenyltrichloroethane; DDE: dichlorodiphenyldichloroethylene; HCH: hexachlorohexane; HCB: hexachlorobenzene; OCP: organochlorine pesticides; PCB: polychlorinated byphenyls; POP: persistent organic pollutant

## Sheet: ST2
	Supplementary Table S2. Expression levels of EMT-related genes in endometriotic tissue (n=30)
			Expression frequency (%)		TOTAL (N=30)						Stage I/II (N=18)						Stage III/IV (N=12)
		Gene			Mean	St. Dev.	Percentiles				Mean	St. Dev.	Percentiles				Mean	St. Dev.	Percentiles
							25th	50th	75th				25th	50th	75th				25th	50th	75th		p-value
	CORE EMT MARKERS	CLDN7	30 (100.0%)		1.60957	2.83609	0.564339	0.89499	1.61259		1.9581	3.63802	0.55774	0.746141	1.66726		1.08678	0.503931	0.550815	1.05599	1.57215		0.884
		ITGB2	30 (100.0%)		1.45988	1.52494	0.41244	0.774321	2.23823		1.1282	1.01253	0.41244	0.650344	1.85639		1.95741	2.02392	0.407915	1.02879	2.67171		0.330006
		MMP1	19 (63.3%)		57.9999	282.429	n.e.	0.123158	1.4681		96.0047	363.657	n.e.	0.093184	3.03071		0.992575	1.51526	n.e.	0.178991	1.60071		0.862152
		MMP7	3 (10.0%)		0.0416926	0.16545	n.e.	n.e.	n.e.		n.e.	n.e.	n.e.	n.e.	n.e.		0.104231	0.255061	n.e.	n.e.	0.0236005		0.0281726
		TIMP1	21 (70.0%)		3.16946	5.43126	n.e.	0.392875	4.53944		2.02473	3.08911	n.e.	0.296303	3.64488		4.88656	7.59347	0.024627	0.837685	8.64708		0.27381
	TGFβ/PDGFRα SIGNALING PATHWAYS	AGR2	20 (66.7%)		9.89327	35.9145	n.e.	0.102486	2.20986		13.4276	45.4354	n.e.	0.0777129	4.48897		4.59175	12.6103	n.e.	0.312356	1.4283		0.697874
		DUSP6	29 (96.7%)		6.84818	8.98298	0.0348766	3.53539	10.0202		8.1015	9.35467	0.404719	6.5636	11.951		4.96819	8.4303	0.00568596	0.136117	8.00411		0.072
		FOXM1	30 (100.0%)		1.1922	0.922153	0.536988	0.886132	1.57173		0.964101	0.54384	0.528761	0.886132	1.22878		1.53436	1.25377	0.604763	1.06811	2.58733		0.374003
		FUT8	10 (33.3%)		0.469103	1.11468	n.e.	n.e.	0.140135		0.023412	0.0586781	n.e.	n.e.	n.e.		1.13764	1.56772	n.e.	0.326167	2.23556		0.0059682
		HMGA1	30 (100.0%)		1.34566	1.31909	0.517847	0.948034	1.61554		1.0472	0.666399	0.52069	0.933061	1.52057		1.79336	1.88057	0.42524	0.988318	3.04559		0.58209
		HMGA2	4 (13.3%)		0.148424	0.414417	n.e.	n.e.	n.e.		0.0906465	0.297774	n.e.	n.e.	n.e.		0.23509	0.549621	n.e.	n.e.	n.e.		0.566615
		HOXA10	30 (100.0%)		1.23439	0.94122	0.490244	0.93592	1.80837		1.27204	1.0906	0.439538	0.93592	1.80837		1.17792	0.701125	0.590521	0.947695	1.97657		0.915705
		PDGFRA	29 (96.7%)		3.21635	8.40575	0.213816	0.705325	2.47576		4.72	10.67	0.12	1.17	2.67		0.96	1.03	0.25	0.49	2.03		0.408983
		POU5F1	18 (60.0%)		1.95906	2.80915	n.e.	0.0361395	3.19998		1.17581	2.13565	n.e.	n.e.	2.04602		3.13394	3.35349	0.0112438	1.91207	7.14769		0.0542117
		RXRA	23 (76.7%)		2.51296	4.20743	0.0294443	0.31342	4.00869		1.58663	2.93799	n.e.	0.140703	1.52955		3.90244	5.46076	0.151338	1.35212	7.2104		0.055213
	WNT SIGNALING PATHWAY	BMI1	17 (56.7%)		0.891969	1.26815	n.e.	0.580025	1.31719		0.980474	1.54313	n.e.	0.397846	1.40974		0.759212	0.726385	n.e.	0.85933	1.46614		0.859794
		CDK1	27 (90.0%)		4.42922	11.3271	0.172577	0.505759	1.27396		6.6442	14.2944	0.0939645	0.492276	2.74143		1.10675	1.5482	0.219468	0.505759	1.09196		0.932496
		DKK1	30 (100.0%)		1.16603	0.930121	0.51867	0.906743	1.68308		1.10527	1.0197	0.511501	0.855474	1.13712		1.25717	0.811627	0.53409	1.04323	1.70947		0.421152
		SOX2	15 (50.0%)		0.819503	1.33277	n.e.	0.0564259	1.37214		0.359642	0.60784	n.e.	n.e.	0.663301		1.50929	1.80189	0.028213	0.541664	2.69933		0.0281862
	NOTCH/NF-κB SIGNALING PATHWAY	CCR1	30 (100.0%)		1.26654	0.930133	0.618587	0.912278	1.74366		0.993946	0.622771	0.453819	0.832156	1.58002		1.67543	1.17365	0.769624	1.26391	2.88711		0.112359
		CHUK	29 (96.7%)		3.12235	7.33403	0.240089	0.822526	2.44849		4.33799	9.31375	0.221861	0.782055	3.18086		1.29889	1.30285	0.230277	0.855223	2.20224		0.932526
		FOS	9 (30.0%)		0.372577	0.921242	n.e.	n.e.	0.144509		0.26377	0.581414	n.e.	n.e.	0.116308		0.535789	1.29096	n.e.	n.e.	0.687477		0.714751
		JUN	8 (26.7%)		0.577837	2.14924	n.e.	n.e.	0.336879		0.118278	0.300659	n.e.	n.e.	n.e.		1.26717	3.3428	n.e.	n.e.	1.07146		0.0971946
	INFLAMMATION SIGNALING PATHWAY	IL1R2	6 (20.0%)		0.228376	0.554195	n.e.	n.e.	1e-07		0.241458	0.647817	n.e.	n.e.	n.e.		0.208753	0.400542	n.e.	n.e.	0.390023		0.649576
		IL1RL1	24 (80.0%)		3.71277	12.8602	0.0955357	0.655675	1.97787		5.01382	16.5559	0.0627476	0.465682	1.97787		1.7612	2.34217	0.10744	0.71907	3.97079		0.702096
		IL6ST	30 (100.0%)		1.7914	2.79486	0.312496	0.788152	1.55388		2.27308	3.51722	0.266527	0.68443	2.29227		1.06888	0.724984	0.654862	0.901146	1.43027		0.641454
		RRM2	30 (100.0%)		1.20664	0.969982	0.522198	0.871209	1.53138		1.03861	0.76956	0.488712	0.862679	1.31078		1.45867	1.20404	0.560447	0.917752	2.98242		0.626338
		TNFRSF1B	9 (30.0%)		0.891971	2.3599	n.e.	n.e.	0.340845		0.0947723	0.217211	n.e.	n.e.	0.0346942		2.08777	3.46546	n.e.	n.e.	5.13926		0.10554
	ESTROGEN/GROWTH FACTOR SIGNALING PATHWAY	CYP19A1	7 (23.3%)		111.119	573.165	n.e.	n.e.	0.0122422		185.174	738.849	n.e.	n.e.	0.0765013		0.0363908	0.0920139	n.e.	n.e.	1e-07		0.423991
		EGF	20 (66.7%)		29.0675	150.546	n.e.	0.103161	1.52315		47.1474	194.398	n.e.	0.269979	1.18686		1.94763	3.14323	n.e.	0.0849966	4.50567		0.931256
		ESR1	30 (100.0%)		1.18172	0.931189	0.552722	0.965733	1.5693		1.22375	1.1102	0.476219	0.897439	1.50771		1.11867	0.611528	0.615375	0.97588	1.69644		0.718912
		FGF2	18 (60.0%)		26.6714	139.895	n.e.	0.117964	2.24084		43.2529	180.698	n.e.	0.102139	1.82079		1.79921	2.98036	n.e.	0.286975	2.52723		0.457048
	HYPOXIA SIGNALING PATHWAY	ANG	30 (100.0%)		1.40538	1.42607	0.494303	0.859292	1.95712		1.38883	1.60878	0.450175	0.828407	1.95712		1.43021	1.1664	0.532322	0.960667	2.541		0.672052
		ANGPT1	27 (90.0%)		3.49729	8.10273	0.13078	0.95406	2.90219		4.8084	10.2226	0.230323	1.4163	2.90219		1.53064	2.13377	0.0688521	0.592401	2.90732		0.373737
		FLT1	21 (70.0%)		1.07647	1.99456	n.e.	0.350802	0.96954		1.05215	2.16966	n.e.	0.360968	0.96954		1.11295	1.79183	0.05072	0.350802	1.45929		0.813408
		VEGFA	20 (66.7%)		1.29512	1.61702	n.e.	0.923598	2.00722		1.078	1.15308	n.e.	0.73661	2.00722		1.62078	2.15541	n.e.	0.962542	2.07976		0.531695
	EMT: epithelial-mesenchymal transition; St. Dev.: standard deviation; CLDN7: claudin 7; ITGB2: integrin beta-2; MMP1: matrix metallopeptidase 1; MMP7: matrix metallopeptidase 7; TIMP1: tissue inhibitor metallopeptidase 1; AGR2: Anterior gradient protein 2 homolog; DUSP6: dual specificity phosphatase 6; FOXM1:forkhead box M1; FUT8: fucosyltransferase 8; HMGA1: high mobility group AT-hook 1; HMGA2;…

## Sheet: ST3
	Supplementary Table S3. Main characteristic of the primers used in this study.
	Cell pathway	Gene	Assay ID	Amplicon Context Sequence	Amplicon Length (bp)	Chromosome Location
	CORE EMT MARKERS	ITGB2	qHsaCED0056513	ACTGGATTTCTGGTTAATTGGTGACATCCTCAAGAGCTGTGGCAAGCCATGTCTCGGCCGCGTGATGGGGCAGACATGGTGGGTCCTGACGGCCTTGTCTTCACCAAGTGCTCCTAACTCTCAGCAAACTTGGGGTTCATGACCG	115	21:46306170-46306314
		CLDN7	qHsaCED0047491	TCCACCCATGGCTATACGGGCCTTCTTCACTTTGTCGTCTCCCCCACAGCGCGTGCACTTCATGCCCATCGTGGCCACAAACATGGCCAGGAAGCCCAGCACCAGGGAGACCACCATTAGGGC	93	17:7164162-7164284
		MMP1	qHsaCED0048106	GAACATCACCACTGAAGGTGTAGCTAGGGTACATCAAAGCCCCGATATCAGTAGAATGGGAGAGTCCAAGAGAATGGCCGAGTTCATGAGCTGCAACACGATGTAAGT TGTACTCTCTGAAATTGTTGGTCC	102	11:102666225-102667412
		MMP7	qHsaCED0044775	GGTGACATAATTGCTAAATGGAGTGGAGGAACAGTGCTTATCAATTCTGATTGTGCAACAATGATATACAATCCAATGAATGAATGAATGGATGTTCTGCCTGAAGTTTCTATTTCTTTCTTGAATTACTTCTCTTTCCATATAGTTTC	119	11:102391398-102393981
		TIMP1	qHsaCID0007434	ACAGACGGCCTTCTGCAATTCCGACCTCGTCATCAGGGCCAAGTTCGTGGGGACACCAGAAGTCAACCAGACCACCTTATACCAGCGTTATGAGATCAAGATGACCAAGATGT	82	X:47442907-47444607
	TGFβ/PDGFRα SIGNALING PATHWAYS	AGR2	qHsaCED0043155	GTTGTTTCATAAACCAGATTGAGGAGGACAAACTGCTCTGCCAATTTCTGGATTTCTTTATTTTCAGCAAACACTTTCTTTAAAGCTTGACTGTGTGGGCAC	72	7:16837308-16840791
		DUSP6	qHsaCED0036582	AGCTGCTGTGCTGGAACCCTGTTGTCACATGGGCTGCTGAGTCCCAGCGTCCTCTCGAAGTCCAGCAGCTGACCCATGAAGTTGAAGTTAGGGGATATGTTGGATTTTTTCA	82	12:89743092-89743203
		FOXM1	qHsaCED0004022	CTTAAACACCTGGTCCAATGTCAAGTAGCGGTTGGCACTGGGGTGAATGGTCCAGAAGGAGACCTTGCCATTGGCAGACGTCTCCCGGACAAACA	65	12:2975559-2975653
		FUT8	qHsaCID0008117	CTGGATATACATTTTCTCTCTCAGGCAGACTTCCTAGTGTGTACTTTTTCATCCCAGGTCTGTCGAGTTGCTTATGAAATTATGCAAACACTACATCCTGATGCCTCTGCAAA	83	14:66200043-66208866
		HMGA1	qHsaCED0004947	TTTTTTGTTCAATGTTCCATTCTTCGACATCCGTCATTGCTGCTGCTACCAGCGCCAAATGTTCATCCTCATTGCCTCCTGTTCTGCCCACGATCCCCT	69	6:34213643-34213741
		HMGA2	qHsaCED0021425	ACTTCCAGCCCGGGCAGCGCGCGCTTGGTGCAAGACTCAGGAGCTAGCAGCCCGTCCCCCTCCGACTCTCCGGTGCCGCCGCTGCCTGCTCCCGCCACCCTAGGAGGCGCGGTGCCACCCACTACTCTGTCCTCTGCCTGTG	112	12:66218268-66218409
		HOXA10	qHsaCED0048849	TCTTTTTTTTTCTTTTTAAAGCTGGGATATCTTACAGAGGAAGGAAAAATTAACCTTTTTTACTTTCTTTCTCACTTTTTAAATCAGCCAAAGTCAAGCCCGTTTGCCAACCTGCATGTCCATGCCTGTAA	101	7:27210840-27210970
		PDGFRA	qHsaCID0007202	TTCCCATCCGGCGTTCCTGGTCTTAGGCTGTCTTCTCACAGGGCTGAGCCTAATCCTCTGCCAGCTTTCATTACCCTCTATCCTTCCAAATGAAAATGAAAAGGTTGTGCAGCTGAATTCATCCTTTTCTCTG	103	4:55124944-55127353
		POU5F1	qHsaCED0038334	AAGGGCAGGCACCTCAGTTTGAATGCATGGGAGAGCCCAGAGTGGTGACGGAGACAGGGGGAAAGGCTTCCCCCTCAGGGAAAGGGACCGAGGAGTACAGTGCAGTGAAGTGAGGGCTCCCATAGCCTGG	100	6:31132365-31132494
		RXRA	qHsaCID0005916	TCTATGCGTCCTTGGAGGCCTACTGCAAGCACAAGTACCCAGAGCAGCCGGGAAGGTTCGCTAAGCTCTTGCTCCGCCTGCCGGCTCTGCGCTCCATCGGGCTCAAATGCCTGGAACATCTCTTCTTCTTCAAGCTCATCGGGG	114	9:137325999-137328401
	WNT SIGNALING PATHWAY	BMI1	qHsaCED0046537	AATAGAATGTCTACATTCCTTCTGTAAAACGTGTATTGTTCGTTACCTGGAGACCAGCAAGTATTGTCCTATTTGTGATGTCCAAGTTCACAAGACCAGACCACTACT	78	10:22615471-22615906
		CDK1	qHsaCID0036777	GATCTACCATACCCATTGACTAACTATGGAAGATTATACCAAAATAGAGAAAATTGGAGAAGGTACCTATGGAGTTGTGTATAAGGGTAGACACAAAACTACAGGTCAAGTGGTAGCCATGAAAAAAAT	99	10:62539899-62544529
		DKK1	qHsaCED0043208	GCTATGAAAACCTTTTATGACCTTCATCAACTCAATCCTAAGGATATACAAGTTCTGTGGTTTCAGTTAAGCATTCCAATAACACCTTCCAAAAACCTGGAGTGTAAGAGCTTTGTTTCTTTATGG	96	10:54076610-54076735
		SOX2	qHsaCED0036871	AGACTAGGACTGAGAGAAAGAAGAGGAGAGAGAAAGAAAGGGAGAGAAGTTTGAGCCCCAGGCTTAAGCCTTTCCAAAAAATAATAATAACAATCATCGGCGGCGGCAGGATCGGCCAGAGGAGGAGG	98	3:181429811-181429938
	NOTCH/NF-κB SIGNALING PATHWAY	CCR1	qHsaCED0002988	GGGAAGCGTGAACAGGAAGAGCAGGTCAGAAATGGCCAGGTTCAGGAGGTAGATGCTGGTCATGTTTTTTAGCCTCTTGTATTGCACAAGGACCAGGACCACCAGGATGTTTCCAACCAGGC	92	3:46245541-46245662
		CHUK	qHsaCED0048582	AAATGATTACACCAACTCCTTATGATGCCAGGAAGAGAACCTGTTCAGTGCAACACAAGGAGGTAGAATTTATTCTTCAAGAAATAGAACTTGTGAGCAGCCTTTTTAGAAAAAAA	86	10:101948795-101948910
		FOS	qHsaCED0046695	CCATCGCAGACCAGAGCCCCTCACCCTTTCGGAGTCCCCGCCCCCTCCGCTGGGGCTTACTCCAGGGCTGGCGTTGTGAAGACCATGACAGGAGGCCGAGCGCAGAG	77	14:75746697-75746803
		JUN	qHsaCED0018770	GCCAGGTTCAGGGTCATGCTCTGTTTCAGGATCTTGGGGTTACTGTAGCCATAAGGTCCGCTCTCGGACGGGAGGAACGAGGCGTTGAGGGCATCGTCATAGAAGGTCGTTTCCATCTTTGCAGTCATAGAACAGTCCGTCACTTCACGTGAGGTTAGTTTGG	133	1:59248615-59248777
	INFLAMMATION SIGNALING PATHWAY	IL1R2	qHsaCID0036435	GTAATGGGAGTTTCTGCCTTCACCCTTCAGCCTGCGGCACACACAGGGGCTGCCAGAAGCTGCCGGTTTCGTGGGAGGCATTACAAGCGGGAGTTCAGGCTGGAAGGGGAGCCT	84	2:102625059-102626091
		IL1RL1	qHsaCED0043628	AGTCTTGAAGAGTATCACCAACTGCCTCATGTGTGGTGACCTTCACTGTCGTATGCCAGTGACTCATCTGGAGTAATCTCAACAACGAGTTACCAATACTTGCTCTTGATTGATAAACAGAATGGGGTTTTGGATCTTAGCAAT	114	2:102954604-102954747
		IL6ST	qHsaCID0007540	TACAACTGGAGATTCAGGACTGATATAACCACATGGATCTAGAAGTTCACCTGTAGATTCAGTGGTGAGGAAAATAAACAAGGCTTGCACTAGCCAAGTCTGCAACGTCAACATCTTGCGCGGATAT	97	5:55265634-55272119
		RRM2	qHsaCED0046850	AGGCTTTGTCTTGCATTGTGAGGTACAGGCGGAAGTTGGAATCAGGTTTTAGGATTCTGTCTCTCATTAGCTGAATAATGTGAGGATTAACTTCTGCCAGCTCAGACCATTTCCTAATCAGTTGAAAGG	99	2:10271338-10271466
		TNFRSF1B	qHsaCED0056907	GCCTTGGTTCCCTTGTGTGTGTGTGTTGATCCCAAGACAATGAAAGTTTGCACTGTATGCTGGACGGCATTCCTGCTTATCAATAAACCTGTTTGTTTTAC	71	1:12269178-12269278
	ESTROGEN/GRWTH FACTOR SIGNALING PATHWAY	CYP19A1	qHsaCID0007396	CCCAAGTTTGCTGCCGAATCGAGAGCTGTAATGATTGTGCTTCATTATGTGGAACATACTTGAGGACTTGCTGATAATGAGTGTTTCCTCTCCAGAGATCCAGACTCGCATGAATTCTCCATATACC	97	15:51520064-51529115
		EGF	qHsaCED0056904	CCCCCTCACCTCAGGGAAGATGACCACCACTATTCCGTAAGAAATAGTGACTCTGAATGTCCCCTGTCCCACGATGGGTACTGCCTCCATGATGGTGTGTGCATGTATATTGAAGCATTGGACAAGTATGCATGCAACTGTGTT	114	4:110915900-110920841
		ESR1	qHsaCED0042641	TCTAGAATGTGCCTGGCTAGAGATCCTGATGATTGGTCTCGTCTGGCGCTCCATGGAGCACCCAGGGAAGCTACTGTTTGCTCCTAACTTGCTCTTGGACAGGAACC	77	6:152332828-152382130
		FGF2	qHsaCED0056993	CTTGTTTGTCAAATAGTAAATGATATTTGCCCTTGCAGTAATTCTACTGGTGAAAAACATGCAAAGAAGAGGAAGTCACAGAAACATGTCTCAATTCCCATGTGCTGTGACTGTAGACTGTCTTACCATAGACTGTCTTACCCATCCCC	119	4:123815132-123815280
	HIPOXIA SIGNALING PATHWAY	ANG1	qHsaCED0037602	CCCCACCGACCCTGGCTCAGGATAACTCCAGGTACACACACTTCCTGACCCAGCACTATGATGCCAAACCACAGGGCCGGGATGACAGATACT	63	14:21161779-21161871
		ANGPT1	qHsaCED0045626	TGAAGGACACTGTTGTTGGTGGTAGCTCTGTTTAATTGCTTTTCCAGCTCCTGGATTATATATGTTTGACGAGTAACCAAGCCTTGAAGGTTCTCTTTCTCTTCCTTTAAGGTGTCCAACTCTTCCTTGTGTTTTCCTTCCATT	114	8:108334189-108334332
		FLT1	qHsaCED0042939	TTTGCTTGAGCTGTGTTCAAGGTTAAAGTACTGCAGAATTGTTTGCCATTTCTTCCACAGGCAGATTTAGTTATGCTCAGCCTTTCGCTTTCCTTACTCACCATTTCAGGCAAAGACCATTTATGGGCTG	100	13:29041129-29041258
		VEGFA	qHsaCED0043454	GCGCAGCTACTGCCATCCAATCGAGACCCTGGTGGACATCTTCCAGGAGTACCCTGATGAGATCGAGTACATCTTCAAGCCATCCTGTGTG	61	6:43745231-43745321
		GAPDH*	qHsaCED0038674	GTATGACAACGAATTTGGCTACAGCAACAGGGTGGTGGACCTCATGGCCCACATGGCCTCCAAGGAGTAAGACCCCTGGACCACCAGCCCCAGCAAGAGCACAAGAGGAAGAGAGAGACCCTCACTGCTGGGGAGTCCCTGCCACAC	117	12:6647267-6647413
	* Housekeeping gene. CLDN7: claudin 7; ITGB2: integrin beta-2; MMP1: matrix metallopeptidase 1; MMP7: matrix metallopeptidase 7; TIMP1: tissue inhibitor metallopeptidase 1; AGR2: Anterior gradient protein 2 homolog; DUSP6: dual specificity phosphatase 6; FOXM1:forkhead box M1; FUT8: fucosyltransferase 8; HMGA1: high mobility group AT-hook 1; HMGA2; high mobility group AT-hook 2; HOXA10: Homeobox …
